# Supplementary material for: MUC15 acts as a tumor suppressor gene which correlates with prognosis and immune infiltration in esophageal squamous cell carcinoma
Source: Int J Med Sci. 2025 Mar 21;22(8):1905–15. doi: 10.7150/ijms.108926 (PMC11983305; doi:10.7150/ijms.108926)
Supplement: Supplementary file 1 — Supplementary figure and tables. [file ijmsv22p1905s1.zip › Supplementary materials/Supplementary Table 1.xlsx]

## Sheet: Sheet1
greenyellow			lightcyan
A2ML1			AADACP1
ABLIM1			ABCA13
ABLIM3			ABHD5
AC004241.1			AC002331.1
AC004834.1			AC002470.2
AC006065.3			AC004034.1
AC006065.4			AC004477.1
AC006288.1			AC004585.1
AC006581.2			AC004801.4
AC007192.1			AC004975.2
AC007493.1			AC005050.2
AC007920.1			AC005076.1
AC008403.3			AC006305.1
AC008760.1			AC007529.2
AC009093.1			AC007991.3
AC009093.10			AC008011.2
AC009365.1			AC008125.1
AC009403.1			AC008649.2
AC009403.2			AC008969.1
AC009549.1			AC009119.1
AC009720.1			AC009271.2
AC010547.1			AC009303.2
AC010969.1			AC009303.4
AC011346.1			AC009542.2
AC012456.2			AC009630.2
AC012613.1			AC010148.1
AC012613.2			AC010255.1
AC015908.4			AC010255.3
AC015908.6			AC010326.4
AC015908.7			AC010980.1
AC019118.1			AC011632.1
AC020629.1			AC011840.1
AC022035.1			AC012213.4
AC022098.1			AC015849.5
AC023644.1			AC016065.1
AC024598.1			AC016831.1
AC025580.1			AC018445.2
AC025917.1			AC018450.1
AC027290.1			AC018692.1
AC034102.2			AC018695.9
AC037459.1			AC020900.1
AC051619.6			AC021683.2
AC079089.1			AC023886.1
AC083841.1			AC025176.1
AC084030.1			AC025183.1
AC097662.1			AC025244.1
AC099684.3			AC026304.1
AC104162.1			AC026689.1
AC106045.1			AC027243.1
AC107072.1			AC027808.1
AC107072.2			AC040169.1
AC108860.2			AC064836.1
AC108861.1			AC073257.2
AC109927.1			AC073548.2
AC110619.1			AC073585.2
AC112236.1			AC073626.1
AC116345.1			AC080013.1
AC119751.5			AC080112.1
AC130304.1			AC084866.1
AC130710.1			AC087386.1
AC131944.1			AC087632.2
AC134312.5			AC091138.1
AC135586.2			AC092058.1
AC138869.3			AC092115.2
AC138907.1			AC092159.1
AC141257.1			AC092447.7
AC141257.2			AC092718.2
AC239802.2			AC092757.2
AC243967.1			AC092803.1
AC243967.2			AC092944.1
AC245060.4			AC093673.1
AC245060.7			AC093801.1
ACAA1			AC098869.2
ACBD3-AS1			AC099066.2
ACOT8			AC100786.1
ACOX3			AC102945.2
ADAMTS12			AC104066.2
ADAMTS2			AC104123.1
ADCY5			AC104131.1
ADGRF1			AC104850.2
ADGRL1			AC105219.1
ADIRF			AC105398.1
ADIRF-AS1			AC105411.1
AIF1L			AC108097.1
AL021026.1			AC112719.2
AL022315.1			AC114488.2
AL031773.1			AC119751.3
AL096870.8			AC123912.4
AL109810.2			AC124248.2
AL121899.2			AC125611.4
AL121974.1			AC126768.1
AL136982.6			AC129510.1
AL136982.7			AC131025.2
AL139393.1			AC136944.2
AL355306.1			AC138776.1
AL355306.2			AC243772.2
AL357033.1			AC244453.2
AL357153.1			AC244517.8
AL357153.3			ACKR4
AL359644.1			ACKR4P1
AL449043.2			ACTN1-AS1
AL451042.1			ADA
AL451042.2			ADAMDEC1
AL499616.1			ADAMTS14
AL583836.1			ADAMTS9-AS1
AL589182.3			ADCYAP1R1
AL589986.2			ADGB
AL590385.2			ADGRG7
AL590483.3			ADTRP
AL590666.4			AF064860.1
AL929602.1			AF131215.5
ALDH9A1			AF274858.1
ALS2CL			AGAP6
AMN			AGFG2
ANKRD20A17P			AGMAT
ANKRD20A18P			AHNAK2
ANKRD20A21P			AIFM3
ANKRD24			AIM2
ANKRD31			AKR1C1
ANKRD35			AKR1C2
ANKRD37			AKR1C3
ANO3			AKR1C4
ANXA1			AL009176.1
ANXA9			AL009179.1
AP000526.1			AL021154.1
AP000696.1			AL021331.1
AP001615.1			AL022151.1
AP001924.1			AL023882.1
AP001994.3			AL024497.1
AP002884.2			AL031073.2
AP003396.5			AL031283.2
AP003500.1			AL031656.1
AP006621.4			AL035446.1
APOA1			AL035446.2
APOBEC1			AL049775.1
ARFGAP2			AL049775.2
ARHGAP10			AL049775.3
ARHGAP27			AL079303.1
ARHGEF10L			AL109615.3
ARID5A			AL109918.1
ASIC5			AL109983.1
ASPG			AL121901.1
ATG5			AL132986.1
ATP13A4			AL135926.1
ATP6V0A4			AL136018.1
AURKA			AL136981.1
B3GNT6			AL136985.3
B4GALT1-AS1			AL138733.1
B4GALT3			AL139398.1
BARX2			AL163051.1
BBOX1			AL353608.2
BBOX1-AS1			AL353693.1
BGN			AL353740.1
BLNK			AL354919.2
BLVRB			AL355315.1
BMS1P15			AL355922.1
BMS1P16			AL355922.3
BMS1P8			AL355922.4
BNIPL			AL357075.5
BTBD19			AL365181.3
BX255925.3			AL365203.2
BX284613.2			AL365232.1
C10orf55			AL512605.1
C15orf48			AL591379.1
C15orf62			AL591468.1
C19orf57			AL591846.2
C1orf116			AL592158.1
C1orf87			AL592166.1
C4orf3			AL596442.1
C5orf66-AS1			AL606760.1
C6orf132			AL646090.2
CA13			AL772337.3
CAB39L			AL845331.3
CAPN14			ALDH1A2
CASTOR1			AMTN
CCDC102B			ANKRD18A
CCDC50			ANKRD18B
CCL15			ANKRD20A8P
CCL15-CCL14			ANKRD20A9P
CCN4			ANKRD34B
CD24			ANLN
CDC25B			ANO4
CDH11			ANXA13
CDX1			ANXA2R
CEACAM1			AP000424.1
CEACAM3			AP000769.1
CEACAM5			AP001783.1
CEACAM6			AP002008.1
CEACAM7			AP002518.2
CFTR			AP002852.1
CHAC1			AP002893.1
CIDEA			AP003071.5
CITED1			AP003390.1
CLCA3P			AP005061.1
CLCA4			AP005212.4
CLCA4-AS1			AP005717.2
CLDN17			APOC1
CLIC3			APOC1P1
CNFN			APOC2
CNGA1			AQP10
COL10A1			AQP9
COL12A1			ARHGAP32
COL1A1			ARHGAP36
COL1A2			ARL17A
COL3A1			ARSJ
COL4A3			ART3
COL5A1			ARVCF
COL5A2			ASPRV1
CPEB3			ATAD2
CR381670.1			ATP2C2
CRABP2			ATP2C2-AS1
CRCT1			ATP6V1B1
CRISP2			ATP8B3
CRISP3			AURKA
CRNN			AURKB
CRX			BAMBI
CRYBG2			BATF2
CRYM			BATF3
CSDC2			BCAN
CSMD2			BCAS4
CSTA			BEX2
CSTB			BFSP1
CSTL1			BID
CTHRC1			BIRC5
CTTNBP2			BLM
CWH43			BMP7
CXCL17			BMS1P14
CXCR2			BPESC1
CYP2C18			BRDT
CYP2C9			BRDTP1
CYP2E1			BST2
CYP2J2			BTBD16
CYP3A7			BUB1B
CYP3A7-CYP3A51P			BUB1B-PAK6
CYP4B1			BX284632.1
CYP4F29P			C11orf53
CYP4F35P			C11orf88
CYSRT1			C16orf74
DAPP1			C17orf67
DEF6			C17orf99
DHRS1			C1orf216
DKK4			C1QA
DLEC1			C1QB
DLX2-DT			C1QTNF12
DNASE1L3			C2
DOCK9			C2CD4A
DUOX1			C3orf33
DUSP5			C5orf38
DYNAP			C9orf40
DYNLT3			CABYR
EBF3			CALB1
ECHDC3			CAMSAP1
ECM1			CAST
EFHC1			CBX2
EHD3			CBX3P9
EIF2D			CCDC190
ELN			CCDC74B
ELN-AS1			CCL18
EMP1			CCL26
ENDOU			CCL28
EPB41			CCL4L2
EPB41L3			CCM2
EPB41L4A-DT			CCNB1
EPGN			CCNB2
EPHA1			CCNG2
EPHX2			CCNO
EPHX3			CCR8
EPS8L1			CCRL2
EPS8L2			CD14
ERBB3			CDC20
ERO1A			CDC25A
ESPL1			CDC25C
EVPL			CDC45
EXPH5			CDCA2
FABP12			CDCA3
FADS1			CDCA5
FADS2			CDCA8
FALEC			CDCP1
FAM163B			CDH13
FAM214A			CDH15
FAM228B			CDK1
FAM25A			CDKN3
FAM25E			CDRT1
FAM3B			CDT1
FAM3D			CELF2-AS2
FAM3D-AS1			CELSR3
FBXL16			CEMIP
FCGR2A			CENPL
FCHO2			CENPM
FILNC1			CENPN
FLG			CENPW
FLG-AS1			CEP19
FMO2			CEP41
FMO9P			CEP55
FNDC1			CEP83
FNDC3B			CFAP206
FNDC4			CFAP53
FTLP10			CHI3L1
FUT3			CHRNA9
FUT5			CHST1
FYB2			CHURC1
GABRP			CHURC1-FNTB
GATA4			CIP2A
GCKR			CIT
GCOM1			CKS2
GDPD3			CLDN16
GGTA1P			CLDN20
GLMP			CLEC5A
GLTPP1			CLUL1
GMDS			CMPK2
GPC6-AS2			CMTM2
GPD1L			CNKSR3
GPR45			CNTNAP3P2
GPX6			COBL
GRHL3			COBLL1
GYS2			COL13A1
HCG22			COL16A1
HES5			COL28A1
HMGB4			COL6A4P2
HOPX			CPEB4
HPGD			CR381653.2
HRCT1			CRPPA-AS1
HS3ST6			CRYBA1
HTR3B			CSAG1
HYAL1			CT83
IBSP			CT867976.1
IFI30			CTLA4
IL12A			CXCL10
IL18			CXCL11
IL1RN			CXCL3
IL2			CXCL6
IL34			CXCL9
IL36A			CXCR1
INF2			CYP26A1
INHBA			CYP2D6
INHCAP			DACT1
IQCF1			DBF4
IVL			DCTPP1
KANK1			DDX60
KAT2B			DDX60L
KAZN			DEPDC1-AS1
KDM5C			DEPDC1B
KLB			DHCR7
KLHDC8A			DIPK1C
KLK11			DLGAP5
KLK12			DLX5
KLK13			DMRT2
KMT2D			DMRT3
KPRP			DNAJC6
KRT13			DNM1P33
KRT32			DNM1P51
KRT4			DNMT3B
KRT78			DSCC1
KRT83			DYNLRB2
KRTAP3-2			DZIP1L
LAMB4			ECT2
LAMC2			ECT2L
LAPTM4B			EEF1AKMT4
LARP6			EEF1AKMT4-ECE2
LEXM			EGF
LGI1			EIF5A2
LINC00320			EMILIN2
LINC00330			EPCAM
LINC00607			EPOP
LINC01141			EPPK1
LINC01395			EPSTI1
LINC01614			ERAP1
LINC01643			ERCC6L
LINC01749			ERN2
LINC01884			ERV3-1
LINC02190			ERVMER34-1
LINC02303			ESM1
LINC02471			ETV7
LINC02487			EVA1A
LINGO4			EXO1
LIPE-AS1			FAAP24
LIPH			FAM135A
LMO7			FAM160A1
LOXL2			FAM24B
LPCAT1			FAM72B
LPIN1			FAM72C
LUADT1			FAM72D
LYNX1-SLURP2			FAM95C
LYPD2			FBXO41
MAB21L3			FBXO43
MAB21L4			FBXO5
MAL			FBXW10
MALL			FCER1G
MARCKSL1			FCGR1A
MCPH1			FCGR1B
MCPH1-AS1			FCGR1CP
MED16			FCGR3A
MFAP2			FCRLB
MGLL			FEN1P1
MINDY1			FER1L4
MIR9-3HG			FERMT1
MMP1			FJX1
MMP11			FLVCR1-DT
MORN3			FLYWCH1
MOV10L1			FNDC10
MPP7			FNDC11
MPZL3			FOSB
MUC15			FOXD1-AS1
MUC21			FOXL1
MUC22			FOXL2NB
MXD1			FP325318.1
MYBBP1A			FPR2
MYH16			FPR3
MYO5BP1			GAB1
MYO5BP2			GAD1
MYT1			GALNT6
MYZAP			GBP1
N4BP3			GCGR
NAV2			GDAP1
NCCRP1			GDPD2
NCR1			GEMIN2
NDRG2			GINS1
NIBAN2			GINS2
NLRX1			GINS4
NMU			GJA3
NTNG1			GJD3
NUCB2			GLDC
NUTM2A			GLIS2
NUTM2A-AS1			GPR19
NUTM2B			GPR68
NUTM2B-AS1			GPR84
NUTM2D			GPX2
NUTM2E			GRIN2D
OR2G6			GRXCR1
OR2Z1			GTSE1
OR4S1			GTSF1
OTOF			GUCA1B
OTOP3			GUCY1B2
P2RX3			GZMB
PADI1			H2AFX
PAQR8			HAGLROS
PDLIM2			HELLS
PGM5			HENMT1
PGM5P4			HERC5
PHACTR2			HES7
PHF12			HFM1
PIK3CD			HHIPL2
PIK3CD-AS2			HIST1H2AG
PIM1			HIST1H2APS4
PISD			HJURP
PITX1			HMGB3P1
PKP3			HMGN5
PLAU			HMMR
PLCD1			HMMR-AS1
PLEKHA7			HOGA1
PLOD1			HOMER3
PLPP4			HOXA-AS3
PMM1			HOXA10-AS
POM121L4P			HOXA7
POSTN			HOXB-AS2
PPL			HOXC13
PPOX			HOXC8
PPP1R3C			HOXC9
PRAMEF10			HPDL
PRAMEF33			HS3ST2
PRDM1			HSD11B1
PRR33			HSPA6
PRSS1			HTR7
PRSS27			IDO1
PRSS3			IFI27
PRSS40A			IFI35
PSCA			IFI44
PTK6			IFI44L
PXMP2			IFIT1
RAB11FIP1			IFIT3
RAB25			IGFBP6
RAET1E			IGFL2
RAI14			IL13RA2
RASAL1			IL7R
RECQL5			INHBB
RELCH			IPPKP1
RHCG			IRF1
RIPK4			IRX4
RNF141			ISG15
RNF222			ISL2
RORC			ITPKA
RRAGD			ITPR2
RTN4RL1			JPH1
RYR1			KANK4
S100A14			KIAA0895
S100A16			KIF14
S100A8			KIF18A
S100A9			KIF23
SAMD5			KIF25-AS1
SASH1			KIF2C
SBSN			KLHL13
SCAF4			KNSTRN
SCEL			KPTN
SCNN1B			KREMEN2
SDCBP2			KRTAP5-8
SERPINB1			KRTCAP3
SERPINB10			LAG3
SERPINB11			LAMB3
SERPINB13			LAMP3
SERPINB2			LCE2A
SERPINB3			LEF1-AS1
SERPINB6			LEFTY1
SERPINH1			LEMD1
SFI1			LEMD1-AS1
SFRP5			LILRA5
SFXN3			LILRB2
SH3BGRL2			LILRB3
SHROOM3			LILRB4
SIM2			LIMK1
SIX1			LINC00504
SIX4			LINC00520
SLC13A4			LINC00626
SLC16A6			LINC00911
SLC35C1			LINC01090
SLC46A2			LINC01096
SLC4A3			LINC01116
SLC5A12			LINC01117
SLC6A1			LINC01137
SLC7A4			LINC01160
SLURP1			LINC01527
SLURP2			LINC01539
SMAGP			LINC01564
SMIM5			LINC01619
SORT1			LINC01828
SOX11			LINC01829
SPARC			LINC01905
SPATA19			LINC02006
SPHKAP			LINC02069
SPINK5			LINC02100
SPINK7			LINC02195
SPINK8			LINC02210
SPNS2			LINC02235
SPP1			LINC02241
SPRR2D			LINC02408
SPRR2E			LINC02417
SPRR2F			LINC02542
SPRR3			LINC02551
ST3GAL4			LINC02762
ST6GALNAC1			LMNB1
STN1			LOXL4
STXBP5-AS1			LPAR5
SUGCT			LRAT
SULF1			LRP10
SULT2B1			LRP8
SYNPO2L			LRRC37A11P
TEAD3			LRRC37A2
TENT5B			LRRC37A4P
TF			LRRC38
TFAP2B			LY96
TGFBI			LYPD6B
TGM1			MAD2L1
TGM3			MAD2L2
THY1			MAGEC2
TIAM1			MAGI1
TMEM154			MANSC4
TMEM220-AS1			MAP6D1
TMEM238L			MAP7
TMEM40			MARCKSL1P2
TMEM45B			MAST4
TMEM79			MCEMP1
TMOD3			MCM10
TMPRSS11A			MEIKIN
TMPRSS11B			MELK
TMPRSS11BNL			MELTF
TMPRSS11E			MELTF-AS1
TMPRSS2			MESD
TP53I3			MEST
TRAM2			METTL27
TRAV8-7			MFAP3L
TRIM67			MGAM
TRIP10			MINCR
TRNP1			MIR1915HG
TST			MIR3936HG
TTYH3			MISP
U73166.1			MLF1
UBA6-AS1			MMP16
UBE2R2-AS1			MMP23A
UBL3			MMP23B
UHRF2			MMP26
UPK1A			MND1
UPK1A-AS1			MRAP2
UPK3B			MRGPRX3
USP2-AS1			MRPL14
VCAN			MSMO1
VCAN-AS1			MTCL1
VN1R64P			MTFR2
VPS37B			MTHFD1L
VPS4B			MTHFD2P1
VSIG10L			MUCL1
VSIG2			MYO6
WTAPP1			NAALADL1
YOD1			NALCN-AS1
Z85996.1			NANOS2
Z92544.2			NCF2
Z98742.1			NDC80
ZNF185			NEIL3
ZNF365			NEK2
ZNF431			NELL2
ZNF503-AS1			NEURL3
ZNF518A			NFE2L3
ZNF750			NIPAL2
			NKAIN1
			NKAIN2
			NMB
			NMRAL2P
			NNMT
			NOS2P3
			NOTUM
			NPHP4
			NQO1
			NT5M
			NUF2
			NXPH4
			NXT2
			OASL
			ODC1-DT
			OIP5
			OLR1
			OR51E1
			OR51T1
			ORC1
			ORC6
			P2RX4
			P2RY6
			P3H1
			P3H2
			P3H2-AS1
			P3H4
			PAK2
			PAQR9-AS1
			PARD6B
			PASD1
			PBK
			PCDHB8
			PCDHB9
			PCLAF
			PCSK9
			PDCD2L
			PDCD6IP
			PDCD6IPP1
			PDCD6IPP2
			PDE3A
			PER2
			PER3
			PGF
			PGM2L1
			PHACTR4
			PI15
			PICART1
			PIF1
			PKIA-AS1
			PKNOX2
			PLAG1
			PLAGL1
			PLD1
			PLEK2
			PLK1
			PLK4
			PLPP2
			PLXNC1
			POMC
			PON3
			PPEF1
			PPM1E
			PPP1R14C
			PPP1R1C
			PRDM8
			PRELID3A
			PRICKLE2-DT
			PROC
			PROK2
			PRPH
			PRR19
			PRSS21
			PTHLH
			PTPRO
			PTPRT
			PTPRU
			PWWP3B
			PXDN
			QRFPR
			RAB15
			RAB32
			RAB42
			RAC3
			RAD51AP1
			RAD54L
			RADX
			RAG1
			RAG2
			RAMP1
			RAPGEF1
			RASSF9
			RBP4
			RCAN3
			RCN3
			RECQL4
			RFC4
			RGS19
			RGS3
			RIBC2
			RIMBP3
			RIMBP3B
			RIMBP3C
			RIPPLY3
			RNASE2
			RNASEH1-AS1
			RNF213
			ROPN1L
			RORA
			RORA-AS1
			RORB
			RPL39L
			RPL3L
			RRM2
			RSAD2
			RTN4R
			RTP4
			RTTN
			S100A7A
			S1PR5
			SALL1
			SAMD9
			SAPCD2
			SBK1
			SCAT1
			SCAT8
			SECISBP2L
			SEMA3D
			SGO2
			SH2B2
			SHCBP1
			SHOC1
			SIGLEC12
			SKA1
			SKA3
			SLAMF8
			SLC10A5
			SLC15A2
			SLC15A3
			SLC17A9
			SLC22A16
			SLC22A20P
			SLC22A4
			SLC26A7
			SLC39A8
			SLC43A2
			SLC45A4
			SLC47A1P2
			SLC7A11
			SLC7A11-AS1
			SLC7A7
			SLC9B1P3
			SLCO1B1
			SMIM25
			SMKR1
			SMYD3
			SNAPC1
			SNAPC4
			SOCS1
			SOCS6
			SPATA17
			SPC25
			SPERT
			SPOCD1
			SPTLC3
			SSC4D
			STK31
			STK4-AS1
			STMN1P2
			STRA8
			STRN
			SUN3
			SYCP2
			TACR1
			TBX1
			TCP11L2
			TDO2
			TEDC2
			TENM2
			TESMIN
			TEX11
			TFPI2
			THAP10
			THRB
			TIMELESS
			TIMM23B-AGAP6
			TJP3
			TK1
			TLCD5
			TLR5
			TLX3
			TMEFF1
			TMEM121
			TMEM132A
			TMEM158
			TMEM169
			TMEM178B
			TMEM229B
			TMSB15A
			TMSB15B
			TNFRSF10D
			TNFRSF11B
			TNFRSF12A
			TNFRSF18
			TNFRSF4
			TNFRSF8
			TNIP3
			TNNT1
			TP53INP2
			TPCN2
			TREX2
			TRIM36
			TRIML1
			TROAP
			TRPC4
			TSHZ3
			TTK
			TTLL2
			TTN
			TTN-AS1
			TYMSOS
			U62317.1
			U62317.3
			U62317.4
			UAP1L1
			UBE2C
			UBE2CP4
			UBE2T
			UCMA
			UNC5C
			USP18
			USP2
			VEGFC
			VSIG10
			VSTM1
			WASIR1
			WASIR2
			WDHD1
			WDR4
			WDR49
			WDR54
			WDR66
			WFDC10B
			WNT11
			XAF1
			XCL1
			Z84488.2
			ZBED9
			ZBTB32
			ZNF117
			ZNF474
			ZNF814
