# Supplementary material for: MUC15 acts as a tumor suppressor gene which correlates with prognosis and immune infiltration in esophageal squamous cell carcinoma
Source: Int J Med Sci. 2025 Mar 21;22(8):1905–15. doi: 10.7150/ijms.108926 (PMC11983305; doi:10.7150/ijms.108926)
Supplement: Supplementary file 1 — Supplementary figure and tables. [file ijmsv22p1905s1.zip › Supplementary materials/Supplementary Table 2.xlsx]

## Sheet: Sheet1
gene	HR	HR.95L	HR.95H	pvalue
AC008403.3	0.828142	0.718167	0.954957	0.00948784
AC009093.1	0.771119	0.61952	0.959816	0.0199553
AC009093.10	0.760406	0.589685	0.980551	0.0347414
AC009365.1	0.747503	0.582337	0.959515	0.0223498
AC015908.6	0.823053	0.717885	0.943627	0.00524104
AC022098.1	0.757495	0.589738	0.972971	0.0296683
AC108860.2	0.797358	0.641197	0.99155	0.0417235
AC134312.5	0.791687	0.644522	0.972456	0.0260042
AC135586.2	0.804699	0.662817	0.976952	0.0281223
ADGRL1	0.759237	0.61264	0.940913	0.0118569
AL136982.6	0.804816	0.668404	0.969069	0.0219321
AL355306.2	0.863008	0.744917	0.99982	0.0497209
AL589986.2	0.877194	0.774634	0.993333	0.0388847
AMN	0.726268	0.566971	0.930321	0.0113521
ANO3	0.874098	0.77693	0.983417	0.0252158
AP000696.1	1.20234	1.02594	1.40906	0.0228266
AP001924.1	0.671254	0.453015	0.994629	0.0469437
BTBD19	0.748146	0.579658	0.965607	0.0258275
C4orf3	0.695346	0.502981	0.96128	0.0278812
C6orf132	0.796137	0.636895	0.995196	0.0452567
CRABP2	0.864576	0.748739	0.998335	0.0474038
CRCT1	0.886703	0.801477	0.980992	0.0196914
CSMD2	0.803978	0.688077	0.939401	0.00601384
CSTA	0.873112	0.76248	0.999796	0.0496562
CSTB	0.801637	0.670684	0.958159	0.0151137
DAPP1	0.850022	0.725306	0.996183	0.0447283
EPGN	0.89968	0.815398	0.992674	0.035162
EPHA1	0.772407	0.611996	0.974863	0.0296816
EPS8L1	0.847174	0.722548	0.993294	0.0410685
EXPH5	0.736231	0.594575	0.911635	0.0049775
FAM25A	0.853612	0.731718	0.995812	0.0440785
FAM25E	0.805776	0.655585	0.990374	0.0401827
GLMP	0.767586	0.624634	0.943254	0.0118842
GPR45	0.868318	0.764108	0.986739	0.0304171
GRHL3	0.876013	0.779657	0.984277	0.025979
HMGB4	0.81934	0.690351	0.97243	0.0226168
IL18	0.840077	0.723377	0.975603	0.0223928
KRT83	0.770561	0.623723	0.951968	0.0156787
LAPTM4B	0.746001	0.566357	0.982627	0.0371016
LINC01749	0.698786	0.551817	0.884897	0.00293014
MCPH1	0.673996	0.533526	0.851451	0.000937781
MCPH1-AS1	0.707617	0.554519	0.902985	0.00542996
MMP1	0.902176	0.817473	0.995656	0.0407063
MUC15	0.899656	0.810708	0.998362	0.0465
NLRX1	0.729331	0.587317	0.905685	0.0042831
PHACTR2	0.759022	0.579361	0.994396	0.0454199
PXMP2	0.83044	0.700624	0.984309	0.032168
RAB25	0.788293	0.657765	0.944722	0.0100053
SBSN	0.906795	0.824084	0.997808	0.0449692
SERPINB10	0.873697	0.785875	0.971334	0.0124868
SERPINB2	0.916677	0.842318	0.997601	0.0438414
SPRR2D	0.887156	0.810557	0.970993	0.00935297
SPRR2E	0.884909	0.809575	0.967253	0.00707272
SPRR2F	0.880837	0.800315	0.96946	0.00948431
SULT2B1	0.873606	0.784647	0.972652	0.0136625
TMEM220-AS1	0.83529	0.731838	0.953367	0.00763364
TMEM238L	0.838315	0.73273	0.959115	0.0102366
TMPRSS11E	0.882798	0.800417	0.973656	0.0126279
TRIM67	0.658721	0.456878	0.949736	0.0253372
WTAPP1	0.851805	0.744579	0.974472	0.0194555
Z98742.1	0.825748	0.697578	0.977466	0.0260949
CDCA2	0.81443	0.685648	0.9674	0.0194201
